# Supplementary material for: Investigation of Direct and Retro Chromone-2-Carboxamides Based Analogs of Pseudomonas aeruginosa Quorum Sensing Signal as New Anti-Biofilm Agents
Source: Pharmaceuticals (Basel). 2022 Mar 29;15(4):417. doi: 10.3390/ph15040417 (PMC9026348; doi:10.3390/ph15040417)
Supplement: Supplementary file 1 [file pharmaceuticals-15-00417-s001.zip]

Archive with 1 entries (1 files):
- pharmaceuticals-1593335-supplementary.pdf
